# Supplementary material for: Food Industry Views on Pulse Flour—Perceived Intrinsic and Extrinsic Challenges for Product Utilization
Source: Foods. 2022 Jul 20;11(14):2146. doi: 10.3390/foods11142146 (PMC9319253; doi:10.3390/foods11142146)
Supplement: Supplementary file 1 [file foods-11-02146-s001.zip]

Archive with 1 entries (1 files):
- foods-1791565-supplementary.pdf
